# Supplementary material for: Metabolome analysis reveals flavonoid changes during the leaf color transition in Populus × euramericana ‘Zhonghuahongye’
Source: Front Plant Sci. 2023 May 8;14:1162893. doi: 10.3389/fpls.2023.1162893 (PMC10200940; doi:10.3389/fpls.2023.1162893)
Supplement: Supplementary file 1 [file DataSheet_1.zip]

Archive with 7 entries (5 files):
- Data Sheet 1 (13)/Supplementary Figures/
- Data Sheet 1 (13)/Supplementary Figures/Figure S1.png
- Data Sheet 1 (13)/Supplementary Tables/
- Data Sheet 1 (13)/Supplementary Tables/Table S1.xlsx
- Data Sheet 1 (13)/Supplementary Tables/Table S2.xlsx
- Data Sheet 1 (13)/Supplementary Tables/Table S3.xlsx
- Data Sheet 1 (13)/Supplementary Tables/Table S4.xlsx
