# Supplementary material for: Metabolome analysis reveals flavonoid changes during the leaf color transition in Populus × euramericana ‘Zhonghuahongye’
Source: Front Plant Sci. 2023 May 8;14:1162893. doi: 10.3389/fpls.2023.1162893 (PMC10200940; doi:10.3389/fpls.2023.1162893)
Supplement: Supplementary file 1 [file DataSheet_1.zip › Data Sheet 1 (13)/Supplementary Tables/Table S1.xlsx]

## Sheet: Sheet1
Index	Q1 (Da)	Q3 (Da)	Rt (min)	Molecular Weight (Da)	Ionization model	KEGG ID	Compounds	Class	mix01	mix02	mix03	mix04	R1-1	R1-2	R1-3	R2-1	R2-2	R2-3	R3-1	R3-2	R3-3
pma0214	479.00	317.10	3.89	478.00	[M+H]+	-	methylQuercetin O-hexoside	Flavonol	7517900	6509500	9446700	5823300	11710000	7386100	6786200	7532300	5248700	6794600	10912000	8330700	6093100
pma0249	479.12	317.10	3.60	478.12	[M+H]+	-	Selgin 5-O-hexoside	Flavone	237150	369220	302260	276400	400550	461320	236770	101980	150330	142070	391680	560570	424690
pma0253	477.14	315.00	5.17	476.14	[M+H]+	-	O-methylChrysoeriol 5-O-hexoside	Flavone	28219	37838	28847	28393	22639	27483	27787	20132	13701	26736	29535	34036	18442
pma0724	435.10	285.10	3.73	434.10	[M+H]+	-	Naringenin C-hexoside	Flavone	122250	149980	163550	173870	183320	173000	157300	138830	151240	135250	189970	198890	154220
pma0760	565.00	317.00	4.28	564.00	[M+H]+	-	Selgin O-malonylhexoside	Flavone	64578	63886	64880	77615	59226	56048	64425	72316	73996	82221	113370	110800	86172
pma0787	551.10	181.10	4.40	550.10	[M+H]+	-	Quercetin-3-(6''-malonyl)-Glucoside	Flavonol	25878	23153	17435	25338	18854	12738	12147	19137	17028	10366	22776	14697	20035
pma0791	521.00	273.00	4.49	520.00	[M+H]+	-	Naringenin O-malonylhexoside	Flavanone	5939600	6456900	5966700	6167300	5903600	4552100	4297900	4120200	5048500	4009000	11605000	11261000	7437200
pma0795	551.00	303.10	4.65	550.00	[M+H]+	-	Tricetin O-malonylhexoside	Flavone	4064900	4239300	4394600	4395000	3668500	4209700	3613800	3205700	3971600	4123600	7510800	9932400	6201500
pma0825	503.00	255.00	5.34	502.00	[M+H]+	-	Chrysin O-malonylhexoside	Flavone	2224600	2452300	2753300	2699700	1917300	1151300	1888800	1444600	2330600	2520600	3375800	3163400	4609700
pma1108	433.11	283.10	3.73	432.11	[M+H]+	-	Apigenin C-glucoside	Flavone	1267900	1455700	1407500	1468800	1034400	1370800	1262800	1050800	1149200	1188700	1312000	2177500	1535000
pma1116	301.10	286.00	4.06	300.10	[M+H]+	C10098	Kaempferide	Flavonol	53133	121550	103570	108550	140920	133860	87232	87666	99311	112400	114680	247020	127110
pma1590	463.12	301.00	3.02	463.12	Protonated	-	Peonidin O-hexoside	Anthocyanins	6529400	6938600	6427000	6643700	12009000	10232000	10846000	5215100	4748100	6134200	8526000	4040800	27275000
pma2088	627.10	465.00	4.76	626.10	[M+H]+	-	Quercetin-3,4'-O-di-beta-glucopyranoside	Flavonol	68216	68392	75180	73257	44470	57989	67366	59084	73630	96087	145560	170430	171920
pma3443	535.30	331.10	5.80	534.30	[M+H]+	-	Tricin 7-O-acetylglucoside	Flavone	8652.3	8487.2	7883.2	6704.3	6352.8	8171.2	7258.9	4768.2	4767.4	4954	3760.4	7683.6	3410.9
pma6199	417.20	255.10	4.77	416.20	[M+H]+	-	Chrysin O-hexoside	Flavone	838530	816240	965250	801470	575060	453660	734950	528240	641780	638700	635570	821680	938860
pma6216	447.10	297.10	3.82	446.10	[M+H]+	-	Acacetin C-hexoside	Flavone	289270	329060	262610	333650	217700	321470	319010	194290	260900	273600	278430	362670	266590
pma6254	757.30	163.20	3.63	756.30	[M+H]+	-	C-hexosyl-apigenin O-caffeoylhexoside	Flavone	19861	13346	9046.6	9964.6	9496.1	12953	10210	11046	7771.7	16496	8371.8	8888.2	13869
pma6353	417.20	297.10	3.93	416.20	[M+H]+	-	Chrysin C-hexoside	Flavone	31332	30874	31326	25620	25166	15591	30821	17659	19528	36651	4286.2	9247.1	10950
pma6496	449.10	299.10	3.41	448.10	[M+H]+	-	Luteolin 6-C-glucoside	Flavone	234370	138770	117650	104720	91925	147550	124670	131360	109010	166410	156560	186290	198840
pma6515	755.20	177.10	4.60	754.20	[M+H]+	-	C-hexosyl-chrysin O-feruloylhexoside	Flavone	8614.5	5808.6	9393.4	11688	7365.9	9579.2	9132.5	4296.5	10639	8414.6	15781	8100	15226
pma6518	771.21	177.10	4.20	770.21	[M+H]+	-	C-pentosyl-chrysoeriol 7-O-feruloylhexoside	Flavone	7318.6	8269.1	10368	8425	13067	15324	6370.5	12107	8552.8	8554.2	8463.8	5104.9	3668.4
pma6558	313.08	298.05	7.31	314.08	[M-H]-	-	Velutin	Flavone	71721	72014	78049	75498	70918	158210	142570	103900	54374	107430	50131	37164	16521
pma6586	567.30	405.20	3.97	566.30	[M+H]+	-	Tricin O-glycerylhexoside	Flavone	21774	23822	27377	37931	28294	15700	46681	16699	11457	15606	39785	14408	18403
pma6638	477.20	315.00	5.40	476.20	[M+H]+	-	O-methylChrysoeriol 7-O-hexoside	Flavone	25368	35123	31856	30560	17361	35345	23029	20279	19132	38839	33836	40841	32113
pma6639	479.20	317.20	4.11	478.20	[M+H]+	-	Isorhamnetin O-hexoside	Flavonol	6061100	7871300	8174400	8052600	10106000	11386000	11445000	10371000	11958000	11891000	10435000	13090000	10402000
pma6647	625.20	607.10	3.40	624.20	[M+H]+	-	C-hexosyl-chrysoeriol O-hexoside	Flavone	701010	724390	853990	651780	269770	496990	486680	437320	385030	461170	581550	920940	653770
pmb0358	641.10	479.10	4.30	640.10	[M+H]+	-	Selgin O-hexosyl-O-hexoside	Flavone	24867	25949	11703	31102	24138	18447	40361	26895	22808	26767	25273	29889	23229
pmb0378	625.20	177.20	4.39	624.20	[M+H]+	-	Luteolin O-feruloylhexoside	Flavone	9054	15143	18818	11808	14438	11763	12811	19042	39580	23937	7890.6	26957	35927
pmb0541	697.10	534.90	2.11	697.10	Protonated	-	Cyanidin 3-O-glucosyl-malonylglucoside	Anthocyanins	11015	14298	12819	15024	14134	14673	15023	8482.1	9505.6	7721.7	6889.8	8119.9	6034.2
pmb0545	477.10	315.00	3.32	477.10	Protonated	-	Rosinidin O-hexoside	Anthocyanins	25951	24783	42791	20251	9	9	11786	9	20116	9	39355	10487	9
pmb0550	449.10	287.30	2.55	449.10	Protonated	C08604	Cyanidin 3-O-glucoside (Kuromanin)	Anthocyanins	75028000	77304000	76036000	69527000	59165000	80572000	61746000	60126000	69804000	63749000	86456000	75040000	63239000
pmb0558	637.10	303.40	3.23	637.10	Protonated	-	Delphinidin O-malonyl-malonylhexoside	Anthocyanins	7043.2	10234	12468	9879.5	22279	21099	10826	16779	12012	11194	16678	19452	15373
pmb0563	301.10	286.00	3.94	301.10	Protonated	C08726	Peonidin	Anthocyanins	100960	168960	132860	185990	182600	167170	149570	128730	145160	162070	246620	368140	216910
pmb0566	581.20	383.20	3.70	580.20	[M+H]+	-	Luteolin O-hexosyl-O-pentoside	Flavone	11162	11857	10854	7089.1	9392.6	7945.8	15198	12338	12037	7006.6	4980.8	11727	9998.9
pmb0576	519.00	271.00	4.36	518.00	[M+H]+	-	Apigenin O-malonylhexoside	Flavone	392680	600620	516990	594230	533330	660390	486650	455950	551870	483690	1252000	1286600	850030
pmb0580	417.10	255.10	4.94	416.10	[M+H]+	-	Chrysin 5-O-glucoside (Toringin)	Flavone	54885	78486	76630	77507	77857	55468	83573	62327	75336	82381	67447	77255	95714
pmb0587	639.10	477.00	3.23	638.10	[M+H]+	-	Chrysoeriol O-glucuronic acid-O-hexoside	Flavone	230380	268430	257400	229970	295850	320620	249150	208030	235340	219360	310560	305050	196970
pmb0592	771.10	463.20	3.78	770.10	[M+H]+	-	Chrysoeriol O-hexosyl-O-rutinoside	Flavone	135190	145040	138560	131890	154700	141050	118900	127070	147100	118230	88018	124110	91022
pmb0595	479.20	317.20	4.09	478.20	[M+H]+	-	Isorhamnetin 5-O-hexoside	Flavonol	7937100	10723000	11304000	10130000	16593000	12210000	11670000	7422200	11603000	9029200	12616000	7853100	10014000
pmb0600	609.40	301.00	4.00	608.40	[M+H]+	-	Chrysoeriol 7-O-rutinoside	Flavone	97030	86776	93592	77881	141540	148920	91925	45804	45722	47502	47588	39249	55177
pmb0602	509.30	347.20	4.08	508.30	[M+H]+	-	Syringetin 7-O-hexoside	Flavone	12417	13197	17275	13269	35458	31079	21602	11819	9	13385	12105	8883.2	14235
pmb0603	625.10	301.60	4.13	624.10	[M+H]+	-	Chrysoeriol O-hexosyl-O-hexoside	Flavone	136450	178590	200440	204740	252540	312400	306030	232130	209990	235670	232870	216810	175810
pmb0604	449.10	287.60	4.04	448.10	[M+H]+	C12249	Kaempferol 3-O-glucoside (Astragalin)	Flavonol	1157900	1417800	1353400	1384800	1379900	1564900	1958000	2029800	1579400	2026900	1119300	1214500	1384200
pmb0606	477.10	301.50	4.12	476.10	[M+H]+	-	Chrysoeriol O-glucuronic acid	Flavone	26572000	27175000	30187000	29130000	31047000	27345000	31925000	29636000	28230000	27947000	16779000	20564000	18523000
pmb0607	463.20	301.10	4.22	462.20	[M+H]+	-	Chrysoeriol 7-O-hexoside	Flavone	437140	397220	509370	501290	477060	574080	404540	500060	505080	718010	1660000	1320300	1194700
pmb0608	549.10	301.40	4.47	548.10	[M+H]+	-	Chrysoeriol O-malonylhexoside	Flavone	13075000	16131000	16439000	15152000	14836000	17393000	13183000	11260000	15113000	15852000	29620000	30303000	19219000
pmb0615	789.10	626.80	2.65	788.10	[M+H]+	-	Hesperetin C-hexosyl-O-hexosyl-O-hexoside	Flavone	79072	42896	39257	42697	23016	24862	19921	32295	20178	26552	40559	52125	45782
pmb0618	627.10	465.10	2.70	626.10	[M+H]+	-	8-C-hexosyl-hesperetin O-hexoside	Flavone	29545000	32893000	31094000	30638000	24771000	28739000	23464000	32485000	30598000	29564000	38512000	40795000	35949000
pmb0619	775.10	612.90	2.56	774.10	[M+H]+	-	Eriodictiol 6-C-hexoside 8-C-hexoside-O-hexoside	Flavone	9882.3	8044.1	7951.1	7983.6	10739	12270	10727	5645.3	8604.2	8434.4	5059.1	4882.6	8844.8
pmb0622	611.20	473.10	2.86	610.20	[M+H]+	-	C-hexosyl-luteolin O-hexoside	Flavone	116070	102970	122000	121810	46209	79248	78325	70167	79360	82034	136000	192680	93753
pmb0623	625.20	607.10	2.92	624.20	[M+H]+	-	6-C-hexosyl chrysoeriol O-hexoside	Flavone	830880	878420	1013200	1050800	735310	1182900	993600	535110	562970	493740	355990	446030	252880
pmb0624	611.10	431.30	2.99	610.10	[M+H]+	-	6-C-hexosyl-luteolin O-hexoside	Flavone	40454	35622	48755	10073	52110	51054	51640	38431	30203	39548	23415	31566	25994
pmb0628	613.10	451.10	3.00	612.10	[M+H]+	-	Eriodictiol C-hexosyl-O-hexoside	Flavone	481550	550780	495040	488620	458810	506240	311340	415610	523830	524930	570510	591690	463280
pmb0636	581.10	431.30	3.22	580.10	[M+H]+	-	6-C-hexosyl luteolin O-pentoside	Flavone	16195	20557	18584	20330	12091	13991	15858	7735.9	10400	8367.8	17360	16997	14239
pmb0639	757.20	595.20	2.73	756.20	[M+H]+	-	8-C-hexosyl-apigenin O-hexosyl-O-hexoside	Flavone	74437	69592	81168	68209	70227	75250	81098	66123	68745	60059	61774	52451	52206
pmb0644	449.10	299.20	3.39	448.10	[M+H]+	-	Luteolin C-hexoside	Flavone	221670	121670	126970	105570	90700	145070	110260	127370	121140	118480	158990	169750	209860
pmb0645	627.10	465.20	3.38	626.10	[M+H]+	-	6-C-hexosyl-hesperetin O-hexoside	Flavone	913930	1135000	1117000	919560	1162900	1049900	1414300	1575900	2016300	1712800	1300800	1629600	1173000
pmb0647	581.10	419.10	3.45	580.10	[M+H]+	-	8-C-hexosyl-luteolin O-pentoside	Flavone	40503	106300	108870	99099	462250	384550	330270	97031	71953	81827	61250	22849	65142
pmb0652	565.10	433.30	3.50	564.10	[M+H]+	-	C-hexosyl-apigenin O-pentoside	Flavone	9622.4	17373	15976	11591	6437.3	5238.8	6667.6	6479.4	9743.7	11345	7204.7	10567	10931
pmb0653	595.10	463.10	3.61	594.10	[M+H]+	-	di-C,C-hexosyl-apigenin	Flavone	272870	285140	312910	307270	239500	409800	330370	235450	180730	190680	124810	163220	168180
pmb0660	757.20	147.10	3.66	756.20	[M+H]+	-	C-hexosyl-luteolin O-p-coumaroylhexoside	Flavone	21518	21830	24285	26442	20196	19402	20507	21434	14255	19752	24423	22315	22342
pmb0661	609.10	463.30	3.70	608.10	[M+H]+	-	Chrysoeriol C-hexosyl-O-rhamnoside	Flavone	454490	507670	437010	434840	625500	455660	610400	495420	511900	423190	317490	612230	372630
pmb0662	787.20	463.10	3.72	786.20	[M+H]+	-	C-hexosyl-luteolin O-feruloylhexoside	Flavone	65673	45849	54616	44027	67203	68161	47389	31129	34938	26939	29397	15712	22287
pmb0663	611.10	317.10	3.68	610.10	[M+H]+	-	8-C-hexosyl-luteolin O-hexoside	Flavone	68413	94569	89067	83040	97188	113760	60584	48142	45938	40241	147100	155760	209800
pmb0665	611.20	465.10	3.77	610.20	[M+H]+	-	Luteolin 8-C-hexosyl-O-hexoside	Flavone	7729700	6896300	7288600	7600700	6600900	7402000	6313700	6959800	7859500	7806500	8335300	7889600	8905500
pmb0672	771.10	463.10	3.94	770.10	[M+H]+	-	6-C-hexosyl-apigenin O-feruloylhexoside	Flavone	120210	164100	155940	173050	143550	200100	145870	125500	161050	108440	123610	127980	103120
pmb0678	771.20	177.10	4.17	770.20	[M+H]+	-	8-C-hexosyl-apigenin O-feruloylhexoside	Flavone	7726.7	5547.6	10752	7240.8	11339	10927	6720.6	10590	10389	8230.5	6562.5	11842	4116.6
pmb0682	801.00	301.20	4.25	800.00	[M+H]+	-	8-C-hexosyl-apigenin O-sinapoylhexoside	Flavone	38715	20220	21806	44106	60371	35429	33624	19520	26575	15906	10115	13535	16583
pmb0686	537.00	289.00	4.45	536.00	[M+H]+	-	Eriodictyol O-malonylhexoside	Flavanone	232680	101460	125060	96343	122460	56494	101150	147720	71282	113620	60319	255900	110520
pmb0689	463.10	331.20	4.66	462.10	[M+H]+	-	Chrysoeriol C-hexoside	Flavone	4842.8	3311.6	3985.2	2604.7	4804.7	4945.6	6315.5	961.05	2569.8	4151.8	5218.3	6588.5	4748.9
pmb0696	625.00	463.00	3.40	624.00	[M+H]+	-	8-C-hexosyl chrysoeriol O-hexoside	Flavone	170570	198820	192050	159900	313620	250220	230850	145840	145940	132580	208320	252390	182020
pmb0701	463.10	313.20	3.81	462.10	[M+H]+	-	Chrysoeriol 8-C-hexoside	Flavone	167890	203110	139470	155020	140050	153260	170680	151560	123070	133390	128040	143020	161290
pmb0706	713.10	465.10	2.88	712.10	[M+H]+	-	Quercetin 5-O-malonylhexosyl-hexoside	Flavonol	11505	12999	19120	13927	12966	18634	12630	12359	18886	18777	32981	38042	36155
pmb0709	713.10	465.20	3.43	712.10	[M+H]+	-	Quercetin 7-O-malonylhexosyl-hexoside	Flavonol	112450	87761	92140	98038	69995	69956	50230	68920	83293	84235	252410	303410	252250
pmb0711	611.20	303.10	3.63	610.20	[M+H]+	-	Quercetin 7-O-rutinoside	Flavonol	2448400	2858800	3080200	2868700	3336700	3434300	3477800	3914500	4008400	3803800	4214600	4622900	4352900
pmb0712	655.20	331.10	3.19	654.20	[M+H]+	-	Tricin 5-O-hexosyl-O-hexoside	Flavone	28451	30640	30416	30117	3738	6524.6	6584.1	12784	17420	25004	17401	46032	32841
pmb0713	655.20	331.20	3.42	654.20	[M+H]+	-	Tricin 7-O-hexosyl-O-hexoside	Flavone	13387	13576	9592.7	14308	3337.6	5591.2	3235	9073.9	8301	8412.6	7945.8	22664	12398
pmb0720	579.10	331.10	4.45	578.10	[M+H]+	-	Tricin O-malonylhexoside	Flavone	7514.6	8273.5	5921.9	8493.8	6061.8	3327	5268.1	4715.6	7272	6732.4	21886	19400	15362
pmb0723	689.20	331.00	4.88	688.20	[M+H]+	-	Tricin 4'-O-(β-guaiacylglyceryl) ether O-hexoside	Flavone	4326.9	6639.7	5575.2	8044.6	3873.9	8406.3	7400.3	5283.3	3477.1	4557.2	4253.9	5336.2	5121.2
pmb0724	477.10	331.10	4.90	476.10	[M+H]+	-	Tricin O-rhamnoside	Flavone	5660.1	6526.8	5583.4	4783.1	7627.8	7583	4274.9	4586.1	5353.9	6944.9	5013	7956.9	6743.9
pmb0732	669.10	331.00	3.77	668.10	[M+H]+	-	Tricin 5-O-feruloylhexoside	Flavone	2754.2	4011.1	3497.8	4302.5	10504	1560.9	8065.7	10808	14452	11711	8632.7	9269	10983
pmb0735	507.10	331.20	4.11	506.10	[M+H]+	-	Tricin O-glucuronic acid	Flavone	10663	10462	7676.5	10857	5279.5	6984.6	9024.2	9622.5	9160.5	10353	8000.9	8744.8	6681.3
pmb0736	493.10	331.00	4.21	492.10	[M+H]+	-	Tricin 7-O-hexoside	Flavone	233040	222210	246080	227600	51333	91708	86303	124960	176030	185220	134860	319520	263410
pmb0739	659.30	331.00	4.83	658.30	[M+H]+	-	Tricin O-hexosyl-O-syringin alcohol	Flavone	6252.2	3521.6	2875	2952.5	2982.1	2099.7	3444.6	3056.2	5338.4	5060.7	1037.8	1432.2	9
pmb0745	497.10	331.30	5.67	496.10	[M+H]+	-	Tricin 4'-O-syringyl alcohol	Flavone	2278.8	2116.6	2895.7	3712.1	2495.6	2697.1	2271.6	2135.5	1714.1	2620.2	649.61	2809	1911.3
pmb0746	527.10	331.00	5.75	526.10	[M+H]+	-	Tricin 4'-O-β-guaiacylglycerol	Flavone	12028	12081	9857.8	11434	6388.3	10840	8394.9	7011.4	6819.9	8734.4	6037.3	4933.2	5360.7
pmb0835	611.20	287.10	2.43	610.20	[M+H]+	-	Gallocatechin-gallocatechin	Polyphenol	1297800	520180	794340	604260	9	9	9	454230	416170	9	621200	883700	962030
pmb0837	577.10	425.30	2.84	576.10	[M+H]+	-	Procyanidin A3	Proanthocyanidins	575450	499970	465340	510240	136850	171690	187470	222940	212790	155990	344550	551660	341850
pmb1466	511.20	331.10	6.21	510.20	[M+H]+	-	Tricin 4'-O-syringic acid	Flavone	27398	21784	25620	22553	59944	34184	37817	16274	11509	9563.5	34144	11028	30376
pmb2831	315.10	153.10	2.52	316.10	[M-H]-	-	Protocatechuic acid O-glucoside	Polyphenol	163250	247020	235100	230980	183770	185430	239750	245770	223740	172460	381580	285590	377200
pmb2850	329.00	314.00	5.66	330.00	[M-H]-	-	Tricin	Flavone	26055	20051	17194	15960	11449	14629	10973	7902.1	12347	10473	5674.7	9871.8	11926
pmb2947	865.10	407.10	3.54	866.10	[M-H]-	-	Catechin-catechin-catechin	Polyphenol	27774	29594	39446	35753	188130	262330	85554	209320	309710	78029	88677	132150	345700
pmb2957	465.10	285.10	2.54	466.10	[M-H]-	-	Cyanidin O-syringic acid	Anthocyanins	10216000	32416000	19219000	27535000	26340000	21841000	37022000	26833000	37046000	44607000	25243000	38566000	50592000
pmb2961	547.10	503.10	2.95	548.10	[M-H]-	-	Peonidin O-malonylhexoside	Anthocyanins	96147	98380	67239	73694	112960	204430	194260	119280	109180	107450	79731	68794	48477
pmb2977	739.20	431.30	3.95	740.20	[M-H]-	-	Chrysoeriol 8-C-pentosyl-O-rutinoside	Flavone	2888.8	2644.6	1962.3	3656.7	1150.1	9	9	2028.3	1775.3	2629.6	2017.1	3838	3792.4
pmb2979	549.20	387.10	3.96	550.20	[M-H]-	-	Hesperetin O-malonylhexoside	Flavanone	598910	698610	504690	642830	736260	644310	949420	918760	1007400	681820	305050	230230	199210
pmb2986	709.10	547.10	2.49	710.10	[M-H]-	-	Chrysoeriol O-hexosyl-O-malonylhexoside	Flavone	10580	28775	31288	28445	23018	21155	28873	34518	41519	38367	61430	36347	45648
pmb2987	487.10	163.00	3.08	488.10	[M-H]-	-	Acacetin O-acetyl hexoside	Flavone	291560	223710	187920	236150	533530	318740	63351	110040	122380	123950	224660	283060	150100
pmb2988	624.10	286.20	3.10	625.10	[M-H]-	-	Luteolin O-hexosyl-O-gluconic acid	Flavone	44581	38726	31650	39877	83892	48772	25166	16940	20364	19049	42725	53994	44649
pmb2991	739.10	269.20	3.73	740.10	[M-H]-	-	Apigenin O-hexosyl-O-rutinoside	Flavone	5103	6781	3558	7827	2071.2	2885	3299.5	2296.2	2164.9	6179.8	7263.5	10382	15869
pmb2992	459.10	255.20	3.71	460.10	[M-H]-	-	Acacetin O-glucuronic acid	Flavone	1781600	1715700	1624600	1834900	1062100	1076400	853920	1168600	1552100	1402600	2228200	1621300	2251500
pmb2996	489.10	313.10	3.73	490.10	[M-H]-	-	Velutin O-glucuronic acid	Flavone	7495.5	13027	12074	12566	15973	9056.2	14813	16590	10959	11779	8799.9	9870.1	7900.1
pmb2997	799.10	461.10	3.88	800.10	[M-H]-	-	Chrysoeriol O-hexosyl-O-hexosyl-O-Glucuronic acid	Flavone	168630	231110	221960	202470	155450	161930	286860	282200	260390	305480	225190	362230	264340
pmb2999	461.10	299.10	3.97	462.10	[M-H]-	-	Chrysoeriol 5-O-hexoside	Flavone	2855600	2639100	2186100	2279300	874470	761770	704780	1701300	2080800	1982200	3063400	3151300	3062300
pmb3000	503.10	341.10	3.91	504.10	[M-H]-	-	Chrysoeriol O-acetylhexoside	Flavone	1788500	2258400	2274800	2298200	3149400	3309800	2885900	2841700	2206300	2353100	1416300	1975200	1716400
pmb3005	621.10	299.20	4.06	622.10	[M-H]-	-	Chrysoeriol O-rhamnosyl-O-glucuronic acid	Flavone	11516	9087.3	13463	11272	10277	10805	6777.6	9373.9	10831	11273	14634	10113	13916
pmb3006	431.10	269.10	4.13	432.10	[M-H]-	C04608	Apigenin 7-O-glucoside (Cosmosiin)	Flavone	3615100	4687800	4684200	4651000	4251700	3946700	3126000	3930000	4457900	5012600	10533000	14351000	7990300
pmb3013	519.10	314.20	4.26	520.10	[M-H]-	-	Isorhamnetin O-acetyl-hexoside	Flavonol	40260	58977	48142	60905	49320	21856	30240	48747	54567	72923	122640	133350	100720
pmb3014	641.10	285.30	4.57	642.10	[M-H]-	-	Luteolin O-eudesmic acid-O-hexoside	Flavone	60395	82825	88335	91559	88635	77236	93573	216020	260130	173540	203480	135430	177510
pmb3023	449.10	287.00	3.29	450.10	[M-H]-	-	Eriodictyol C-hexoside	Flavone	1151200	1181400	1413300	1267000	2466100	1794600	1545000	1557500	1550400	1409600	1136900	1374200	2058800
pmb3026	505.10	301.20	3.90	506.10	[M-H]-	-	Quercetin O-acetylhexoside	Flavonol	661720	464620	884010	1103200	680470	675590	620700	521030	932310	839180	1922600	1815100	2562600
pmb3028	535.00	491.30	3.68	536.00	[M-H]-	-	Tricin O-sinapic acid	Flavone	159250	181440	196320	194930	335110	258900	263340	169250	189390	201760	183560	197080	158320
pmb3031	403.10	313.10	5.14	404.10	[M-H]-	-	Tricin O-glycerol	Flavone	25267	34190	35026	38424	54981	31155	74376	42577	42885	38569	5937	7137.4	9176.1
pmb3041	521.10	329.20	3.75	522.10	[M-H]-	-	Tricin O-saccharic acid	Flavone	38258	51986	48850	48795	38659	47206	30800	29599	36455	37142	99649	64006	71258
pmb3042	491.10	329.10	3.98	492.10	[M-H]-	-	Tricin 5-O-hexoside	Flavone	56105	71162	93892	79195	118570	171810	157700	92950	82571	60814	88768	76711	64796
pmb3114	561.10	289.20	3.63	562.10	[M-H]-	-	Epicatechin-epiafzelechin	Polyphenol	43266	49052	65936	54915	49967	80821	64656	56581	49158	35959	56984	98589	50130
pmb3894	329.10	229.10	5.82	330.10	[M-H]-	-	Di-O-methylquercetin	Flavonol	38672	37484	39393	37000	26362	41935	14380	47895	56107	46244	21480	42929	28096
pmc1990	299.10	223.10	6.72	300.10	[M-H]-	-	4'-Hydroxy-5,7-dimethoxyflavanone	Flavanone	2016500	2787800	3249800	3516200	1534700	1636000	1272200	1190600	1414200	1274000	2450700	1861300	1616300
pme0002	611.20	303.00	4.22	610.19	[M+H]+	C09806	Hesperetin 7-O-neohesperidoside (Neohesperidin)	Flavanone	776560	1381300	1711400	1186100	1700700	1776700	1459000	1620400	1046600	1286700	935620	826340	1064400
pme0088	285.00	151.00	5.02	286.00	[M-H]-	C01514	Luteolin	Flavone	22473000	23956000	23008000	25298000	19712000	23047000	27090000	27367000	27130000	28932000	31171000	45418000	30371000
pme0200	287.05	153.00	5.66	286.05	[M+H]+	C05903	Kaempferol	Flavonol	2355300	2675100	2857400	2820700	3511800	2409400	4847100	3713500	5461300	4921000	1118900	1357300	2257400
pme0202	611.15	303.00	3.63	610.15	[M+H]+	C05625	Quercetin 3-O-rutinoside (Rutin)	Flavonol	2837700	2714300	3179400	3191200	3549500	3608200	4379300	3779800	4433800	4073900	4521200	4617100	4923800
pme0205	289.08	245.00	2.96	290.08	[M-H]-	C06562	Catechin	Polyphenol	1263000	1504700	1455200	1505700	1290200	1640200	1504800	1771600	1852300	1399100	1772000	2280300	1367800
pme0208	537.09	375.00	5.91	538.09	[M-H]-	C10018	Amentoflavone	Flavone	87175	100700	104390	101980	122910	193500	247030	134240	78231	178310	19600	23960	14870
pme0321	431.11	285.00	4.87	432.11	[M-H]-	-	Kaempferol 7-O-rhamnoside	Flavonol	236640	242060	201530	252550	411600	468570	231600	128190	101230	107790	76281	113640	106940
pme0330	579.18	271.00	4.04	580.18	[M-H]-	C09789	Naringenin 7-O-neohesperidoside (Naringin)	Flavanone	7075.9	6830.8	9162.7	5836.9	7806.1	8782.2	12482	15524	13974	8020.4	9	9	9
pme0332	577.16	269.00	3.99	578.16	[M-H]-	C12627	Apigenin 7-O-neohesperidoside (Rhoifolin)	Flavone	10998	9917.9	11441	9784.3	6035	9236.2	12717	8457.8	7861.9	5087.1	8471.3	13528	6938
pme0355	255.06	137.00	4.85	254.06	[M+H]+	C10208	Daidzein	Isoflavone	8829.4	12678	7744.3	9155.6	5863.2	4829.1	8295.5	7720.1	8732.1	11583	3932.1	5780.6	6536.3
pme0359	433.11	271.01	3.93	432.11	[M+H]+	-	Apigenin 5-O-glucoside	Flavone	4270800	5140000	4841900	5336800	3341200	2359800	2399200	3551300	4290000	3367800	14224000	15738000	12324000
pme0361	435.09	303.00	4.03	434.08	[M+H]+	-	Quercetin 3-alpha-L-arabinofuranoside (Avicularin)	Flavonol	2120700	1990200	2373100	2401700	2096300	3364100	3181700	3323600	4299000	4171600	4722700	6525300	4103700
pme0363	299.06	284.01	5.70	300.06	[M-H]-	C04293	Chrysoeriol	Flavone	705850	659930	674810	682840	647140	1100000	1171700	1138900	741450	1077200	614260	546050	354810
pme0367	577.16	269.01	3.99	578.16	[M-H]-	-	Apigenin 7-rutinoside (Isorhoifolin)	Flavone	10132	10958	12045	11651	8231.1	4933.2	8262.3	8986.6	7862.7	7603.9	6472.1	12915	9910
pme0370	595.16	287.00	3.87	594.16	[M+H]+	-	Kaempferol 3-O-rutinoside (Nicotiflorin)	Flavonol	597470	637940	478680	648310	814260	1006900	1024300	596570	689080	794350	733680	775310	507940
pme0371	433.12	271.00	4.17	434.12	[M-H]-	C09099	Naringenin 7-O-glucoside (Prunin)	Flavanone	3411800	3648000	3321300	3779100	2678000	2762000	2883200	4937500	6693100	7300700	8669300	10051000	8821200
pme0376	271.07	151.00	5.56	272.07	[M-H]-	C00509	Naringenin	Flavanone	8272300	8996500	8733800	8513500	9301100	8042900	15603000	14453000	15148000	17950000	5097500	9024200	8177600
pme0379	271.05	153.01	5.57	270.05	[M+H]+	C01477	Apigenin	Flavone	22236000	23301000	23428000	22969000	23221000	25194000	31091000	25943000	26278000	31317000	20964000	24822000	19609000
pme0426	123.05	108.00	4.14	124.05	[M-H]-	C06730	4-Methylcatechol	Polyphenol	39618	46340	54062	46687	48764	116890	109700	112420	57583	95038	45057	21978	7052
pme0431	577.00	287.00	3.62	576.13	[M+H]+	-	Procyanidin A1	Proanthocyanidins	32263	32018	41504	40941	12140	33115	32612	41454	34964	27564	32924	93347	40042
pme0432	575.00	285.01	3.89	576.13	[M-H]-	C10237	Procyanidin A2	Proanthocyanidins	22233	18419	20386	26699	18279	29928	30243	39763	18983	43788	8690	14086	9578.5
pme0435	579.10	427.10	3.04	578.14	[M+H]+	-	Procyanidin B2	Proanthocyanidins	13901000	15995000	13885000	12810000	5826800	8793900	9570100	10422000	10877000	8446700	11007000	19334000	10935000
pme0436	577.10	407.10	2.83	578.14	[M-H]-	-	Procyanidin B3	Proanthocyanidins	19049000	18589000	21133000	20856000	10764000	15282000	17185000	19034000	22760000	15743000	22891000	33587000	17437000
pme0442	303.00	229.00	2.96	303.24	Protonated	C05908	Delphinidin	Anthocyanins	120970	89965	235280	190410	90547	106630	110840	74972	143140	248500	240810	404310	292080
pme0443	493.00	331.00	2.77	493.00	Protonated	-	Malvidin 3-O-galactoside	Anthocyanins	291610	264390	327120	280610	4566000	3572700	992590	303980	163930	314460	9	9	9
pme0444	493.20	331.00	2.84	493.20	Protonated	C12140	Malvidin 3-O-glucoside (Oenin)	Anthocyanins	58160	67163	75178	51884	887130	719260	167890	75414	42923	65497	99700	81887	85665
pme0450	289.00	245.00	3.26	290.30	[M-H]-	C09727	L-Epicatechin	Polyphenol	1229000	1296700	1344200	1286800	1230100	1374600	1276100	1590800	1663500	1260900	1561000	2215600	1203500
pme1201	273.08	167.00	5.49	274.08	[M-H]-	C00774	Phloretin	Flavanone	1242800	1271800	1338000	1313300	1314000	725960	2065200	2359200	2899300	2303900	408630	809840	694680
pme1399	355.15	178.50	8.32	354.15	[M+H]+	C16417	Xanthohumol	Flavanone	23493	22902	23253	22329	13781	16017	14888	20160	24818	27629	30750	32136	29985
pme1478	317.00	151.00	4.42	318.04	[M-H]-	C10107	Myricetin	Flavonol	36326	29018	29264	30291	15684	9332.8	21435	24318	36802	33093	29141	19100	21704
pme1488	459.00	139.00	3.24	458.09	[M+H]+	C09731	Epigallate catechin gallate (EGCG)	Polyphenol	7532.1	8640	7542.1	8518.3	3598.4	3012.7	3753.4	7755	5078.2	7144	8803.6	10190	9221.2
pme1496	267.07	252.00	6.25	268.07	[M-H]-	C00858	Formononetin (4'-O-methyldaidzein)	Isoflavone	12979	17934	15347	15754	17400	11556	13670	14307	19386	14824	8250	15689	7810.6
pme1500	313.08	283.00	7.32	314.08	[M-H]-	-	Kumatakenin	Flavonol	34340	36953	36483	34872	60657	84345	67573	46375	25549	47436	19455	19185	8935.1
pme1507	253.06	151.00	6.87	254.06	[M-H]-	C10028	Chrysin	Flavone	10103000	10547000	11006000	10629000	12286000	10999000	12435000	11568000	11920000	11826000	6953500	9375100	9143300
pme1510	269.05	251.00	5.92	270.05	[M-H]-	C10023	Baicalein (5,6,7-Trihydroxyflavone)	Flavone	30705	37888	34078	35657	24579	14118	61577	63126	53695	70633	10301	10392	11394
pme1516	307.00	139.00	2.72	306.00	[M+H]+	C12136	Epigallocatechin (EGC)	Polyphenol	1575500	1860000	1986200	2165400	636630	888380	1059400	2396600	2882200	1367500	2924200	5684800	2169300
pme1518	403.13	373.00	6.99	402.13	[M+H]+	C10112	Nobiletin	Flavone	64758	69361	74956	71686	48722	29785	45145	25177	276930	133340	25970	35206	20412
pme1521	303.06	125.00	4.07	304.06	[M-H]-	C01617	Dihydroquercetin (Taxifolin)	Flavonol	2250600	2418200	2581600	2431700	4481000	6273000	4091100	3355600	2944000	3298600	1201200	1726300	1890600
pme1537	307.00	139.00	2.36	306.07	[M+H]+	C12127	(+)-Gallocatechin (GC)	Polyphenol	2427500	2402400	2700400	2836400	914620	1319000	1567800	3320200	3819100	2107100	4365600	8363900	2770700
pme1540	625.17	317.00	3.74	624.17	[M+H]+	-	Isorhamnetin 3-O-neohesperidoside	Flavonol	267200	400060	288730	318030	417570	442560	228700	8176.8	203780	183730	510310	420180	853280
pme1541	283.07	268.00	6.90	284.07	[M-H]-	C01470	Acacetin	Flavone	82454	86074	86097	80147	71151	118290	100210	80990	63680	99414	53656	59898	32736
pme1547	445.09	269.00	4.39	446.09	[M-H]-	C10025	Baicalein-7-O-glucuronide (Baicalin)	Flavone	1179000	1388900	1446400	1604300	1435900	1080300	1335100	1478200	1604200	1507100	1104100	1189300	1119300
pme1550	373.12	343.00	7.47	372.12	[M+H]+	C10190	Tangeretin	Flavone	52771	57702	58006	57597	25406	15831	30204	18258	258530	116800	22349	33188	12109
pme1552	465.10	319.00	3.74	464.10	[M+H]+	C10108	Myricetin 3-O-rhamnoside (Myricitrin)	Flavonol	8174.8	7712.1	6295.1	7371.3	9626.3	13178	9418.2	15576	16388	8194.8	11495	11687	5230.3
pme1564	443.00	123.00	3.81	442.30	[M+H]+	-	Epicatechin gallate (ECG)	Polyphenol	45318	41666	36539	26807	48987	42287	48589	14933	15062	23320	42423	14835	53633
pme1572	287.05	241.00	4.96	286.05	[M+H]+	C10510	Orobol (5,7,3',4'-tetrahydroxyisoflavone)	Isoflavone	1029300	1046400	1043200	1091200	1206100	1385500	1752300	1048200	1201100	1492300	1556800	2088800	1379200
pme1578	271.05	215.00	5.60	270.05	[M+H]+	C06563	Genistein (4',5,7-Trihydroxyisoflavone)	Isoflavone	92890	102320	104480	105170	104950	109800	150110	119280	125830	149400	90912	114960	85304
pme1583	289.06	153.00	5.00	288.06	[M+H]+	C05631	Eriodictyol	Flavanone	129020	138980	107670	133040	204330	173050	169180	105960	125190	96088	88475	98067	113200
pme1588	315.06	151.00	5.78	316.06	[M-H]-	C10084	Isorhamnetin	Flavonol	6645700	7002200	6725600	6703400	5332800	4921400	9609200	12098000	12666000	12359000	3635400	5749100	5365400
pme1598	463.13	301.00	3.99	464.13	[M-H]-	-	Hesperetin 5-O-glucoside	Flavanone	927590	978290	1189200	1292100	1081400	1036800	1081800	1330200	1466400	1243600	1779800	1997700	1696800
pme1599	301.08	165.00	6.22	302.08	[M-H]-	-	7-O-Methyleriodictyol	Flavanone	277690	282140	298940	284970	201640	262100	254580	320830	317880	300760	107570	256050	183180
pme1601	417.11	271.00	4.86	416.11	[M+H]+	-	Apigenin 4-O-rhamnoside	Flavone	74660	67107	91295	74300	106620	115010	85092	65552	74320	83923	189420	247640	113150
pme1606	595.16	287.00	3.80	594.16	[M+H]+	-	Kaempferol 3-O-robinobioside (Biorobin)	Flavonol	33024000	27331000	32884000	29782000	36985000	39630000	42721000	33452000	36186000	33279000	28408000	29217000	28616000
pme1611	433.12	313.00	3.72	434.12	[M-H]-	-	Isohemiphloin	Flavone	441230	548520	569970	519910	975890	929940	809140	697730	653700	530220	554480	457750	520500
pme1624	433.11	283.00	3.70	432.11	[M+H]+	C01714	Isovitexin	Flavone	1563000	1785800	1940500	1846500	1280300	1561100	1671500	1298200	1569600	1564700	1776600	2645600	1824400
pme1662	287.08	167.00	6.95	286.08	[M+H]+	C09833	sakuranetin	Flavone	1935600	1994900	1952700	1958300	1740300	1552700	2194300	1902100	2402900	2209300	1011300	1964200	1304400
pme1667	595.20	415.00	3.30	594.16	[M+H]+	C08064	Isovitexin 7-O-glucoside (Saponarin)	Flavonoid	77651	67383	51649	76380	46922	51515	40450	24023	32120	29754	63282	73509	61987
pme1777	611.00	287.00	2.08	611.00	Protonated	C08639	Cyanidin 3,5-O-diglucoside (Cyanin)	Anthocyanins	644810	614370	580300	930940	9	9	9	9	9	304060	472860	588750	543940
pme1786	655.20	331.10	2.52	655.20	Protonated	C08718	Malvidin 3,5-diglucoside (Malvin)	Anthocyanins	17934	36091	24146	26859	9079	7094.8	10641	9741.4	20962	21211	49356	77039	42692
pme1793	595.00	270.90	2.42	595.00	Protonated	C08725	Pelargonin	Anthocyanins	20646	32623	30160	28789	11927	22442	11610	22863	24715	11465	14743	37379	7521.8
pme2296	369.13	285.00	7.38	368.13	[M+H]+	C10443	Curcumin	Polyphenol	19468	23244	24855	20914	21786	27614	16855	18716	19809	23899	8620.6	20322	14670
pme2319	301.08	164.00	5.78	302.08	[M-H]-	C01709	Hesperetin	Flavanone	81301	84974	96422	88739	137400	115890	177970	62376	63560	74403	60592	59548	72010
pme2459	449.10	287.20	3.81	448.10	[M+H]+	C03951	Luteolin 7-O-glucoside (Cynaroside)	Flavone	1139500	1383700	1023400	1170800	1128300	1745800	1341400	982570	1124700	1346500	1903800	2236900	1569900
pme2478	137.10	108.40	3.04	138.03	[M-H]-	C16700	Protocatechuic aldehyde	Polyphenol	86296	92964	103090	84968	84995	111120	94610	122980	126530	86571	112550	201320	84089
pme2486	155.00	109.00	2.51	154.03	[M+H]+	C00230	Protocatechuic acid	Polyphenol	99233	88843	96328	118970	134430	157490	136360	129660	106980	108410	45804	67837	42759
pme2493	579.20	287.10	3.74	578.16	[M+H]+	C16981	Kaempferol 3,7-dirhamnoside (Kaempferitrin)	Flavonol	789230	835140	939290	815280	581790	919530	715350	744800	968910	518840	671090	1810900	637650
pme2898	321.05	303.00	3.48	320.05	[M+H]+	C02906	Dihydromyricetin	Flavonol	456620	445290	520310	411190	731920	856860	990930	486180	495620	551940	142120	153570	84385
pme2950	611.19	303.00	4.12	610.19	[M+H]+	C09755	Hesperetin 7-rutinoside (Hesperidin)	Flavanone	31954000	40318000	41971000	37594000	43177000	46400000	43152000	41143000	39565000	38805000	36693000	38641000	35787000
pme2960	273.07	153.00	5.56	272.07	[M+H]+	C06561	Naringenin chalcone	Flavanone	8498700	8828000	8693200	8757200	10516000	10845000	16858000	11542000	14553000	16930000	5557500	8239900	7622600
pme2963	287.06	259.00	4.56	288.06	[M-H]-	C00974	Aromadedrin (Dihydrokaempferol)	Flavonol	959890	924940	959660	954370	960180	736640	1665400	1822100	3049100	2417000	737880	1259500	1104700
pme2979	255.10	151.00	6.98	256.07	[M-H]-	C09827	Pinocembrin (Dihydrochrysin)	Flavanone	10298000	10952000	11289000	10175000	6303300	4822400	13682000	13051000	15030000	17871000	4987200	9471000	9013700
pme2984	593.00	285.00	4.91	594.20	[M-H]-	C09830	Isosakuranetin-7-neohesperidoside (Poncirin)	Flavanone	6478200	7042000	8781900	8253800	6287700	7394700	6304900	8013600	8044900	8754800	14138000	32698000	12408000
pme3130	465.00	303.00	4.14	464.10	[M+H]+	-	Quercetin 4'-O-glucoside (Spiraeoside)	Flavonol	1279100	1380600	1190600	1253100	1100400	1121500	1330400	1380200	1381400	1502100	1606000	1857200	1617800
pme3208	445.00	283.00	3.51	446.12	[M-H]-	C16195	Glycitin	Isoflavone	172360	189600	174110	197420	299230	297050	353910	283010	270290	272510	235810	230190	130300
pme3210	433.00	271.00	3.93	432.11	[M+H]+	C09126	Genistein 7-O-Glucoside (Genistin)	Isoflavone	4771400	3834100	4425400	4806400	2782600	2670400	2211500	3126900	3984400	3706900	12315000	12493000	10308000
pme3212	465.00	303.00	3.79	464.10	[M+H]+	C05623	Quercetin 3-O-glucoside (Isotrifoliin)	Flavonol	12876000	12943000	14536000	14778000	12701000	15811000	17549000	17139000	17639000	20421000	21726000	21148000	21969000
pme3217	257.00	137.00	6.02	256.07	[M+H]+	C08650	Isoliquiritigenin	Flavanone	6214.8	4329.7	4542.9	5411.5	4174.2	8099.6	7108.6	4941.6	4114.1	5519.8	6321.2	5260.3	5371.6
pme3227	579.00	433.00	3.59	578.16	[M+H]+	C12628	Vitexin 2''-O-beta-L-rhamnoside	Flavone	19921	18503	15821	15614	8384.2	12552	13670	15062	20532	10185	12411	37083	9110.3
pme3233	285.00	270.00	5.11	284.07	[M+H]+	C01562	Calycosin	Isoflavone	135560	137960	159810	119750	81465	76670	83555	65200	104290	96909	48890	128710	73249
pme3252	285.00	270.00	5.00	284.07	[M+H]+	C14536	Glycitein	Isoflavone	136650	159670	159080	167000	107600	95940	109980	147890	203350	140580	93869	217530	87519
pme3256	611.00	303.00	2.42	611.00	Protonated	C16315	Delphinidin 3-O-rutinoside (Tulipanin)	Anthocyanins	142700	107400	170180	178290	89170	169720	146400	165990	172800	150020	223860	274160	119220
pme3261	271.00	215.00	4.43	270.05	[M+H]+	C14314	6-Hydroxydaidzein	Isoflavone	30442	23487	27169	27846	16996	6475.9	28812	17736	39089	11851	27265	43030	27278
pme3263	269.00	225.00	4.47	270.05	[M-H]-	C02495	2'-Hydroxydaidzein	Isoflavone	494710	592430	583310	621560	541070	443900	357050	365160	376150	501220	1193700	1697400	901050
pme3267	447.00	285.00	3.96	448.10	[M-H]-	C12626	Kaempferol 3-O-galactoside (Trifolin)	Flavonol	6760100	5834200	7000400	6579500	4684800	3678600	2655600	4851400	5048600	8187900	10790000	13666000	8483000
pme3279	287.00	153.00	4.92	286.05	[M+H]+	C12134	2'-Hydroxygenistein	Isoflavone	16446000	16212000	15329000	18135000	19618000	20807000	23524000	16638000	18011000	20930000	20005000	31996000	21227000
pme3282	273.00	229.00	3.40	274.08	[M-H]-	C09320	Afzelechin (3,5,7,4'-Tetrahydroxyflavan)	Flavanone	8413.5	10067	9012.3	9196.3	17306	17075	15953	10901	10931	7311.7	8635.3	15821	4439.7
pme3290	331.00	316.00	6.56	330.07	[M+H]+	C01265	3,7-Di-O-methylquercetin	Flavonol	1732700	1798300	1862100	1866900	1267400	2216800	1738700	1488000	1837600	2156800	699510	2114900	951860
pme3295	285.00	257.00	7.09	284.07	[M+H]+	C10521	Prunetin	Isoflavone	11722	14162	12389	11277	15220	9934.2	12744	15362	12600	14854	6740.2	5053.9	6496.2
pme3297	433.00	287.00	4.41	432.11	[M+H]+	C16911	Kaempferol 3-O-rhamnoside (Kaempferin)	Flavonol	739560	903060	1041700	934340	971170	1824500	1099400	1187300	1574000	923990	776610	1476000	472260
pme3303	303.00	257.00	4.48	302.04	[M+H]+	C10192	Tricetin	Flavone	94482	83818	98314	86399	55296	142830	96366	112140	159770	85547	105850	220730	80821
pme3369	315.00	165.00	6.31	316.06	[M-H]-	C10176	Rhamnetin (7-O-methxyl quercetin)	Flavonol	264950	320350	313720	309150	356900	447270	720360	568570	508870	644100	196280	195430	170120
pme3391	479.00	317.00	2.61	479.00	Protonated	C12139	Petunidin 3-O-glucoside	Anthocyanins	17787	27900	24745	23905	17229	18210	34080	26914	35587	33894	30052	26547	23411
pme3396	289.00	215.00	3.78	288.06	[M+H]+	C01378	Fustin	Flavonol	58438	63548	73716	71578	70379	77110	86888	92966	105170	97830	56598	98718	79388
pme3400	447.12	285.00	5.18	446.12	[M+H]+	C05376	Sissotrin	Isoflavone	432200	465780	427370	458090	304870	276260	251710	241540	252570	324860	163040	384020	222160
pme3401	345.00	330.00	5.71	346.07	[M-H]-	C11620	Syringetin	Flavonol	172840	182260	163860	172960	92919	120790	127870	194330	220020	162320	106960	300730	105310
pme3407	331.00	151.00	5.07	332.05	[M-H]-	C12633	Laricitrin	Flavonol	17701	16200	16681	17854	18006	12524	18182	27874	36123	25368	15920	19959	18673
pme3439	271.07	135.00	5.41	272.07	[M-H]-	C08578	Butein	Flavanone	20005	24785	24941	24584	32701	112810	68116	47382	8843.5	26273	12388	5530.7	1102.4
pme3442	477.10	301.00	3.65	478.36	[M-H]-	-	Quercetin 7-O-β-D-Glucuronide	Flavonol	227210	214890	285960	292010	253600	255600	241620	248560	251940	261310	331000	254010	315890
pme3449	393.14	363.00	8.22	394.14	[M-H]-	C07593	Rotenone	Isoflavone	7248.3	7579.7	8331.3	8548.6	9	9	4923.3	15874	16299	19637	2904.5	6392.8	4421
pme3461	301.10	151.00	5.68	302.28	[M-H]-	C09756	Homoeriodictyol	Flavanone	819980	674900	647550	634430	773060	735960	932550	768310	844290	979480	283660	360480	479220
pme3464	285.08	164.00	6.92	286.08	[M-H]-	C05334	Isosakuranetin (4'-Methylnaringenin)	Flavanone	576080	608550	596280	609420	543940	461990	706970	567370	749530	638130	306430	594430	403550
pme3469	741.22	433.00	3.37	740.22	[M+H]+	C10178	Kaempferol-3-O-robinoside-7-O-rhamnoside (Robinin)	Flavonol	15949	16932	14506	20640	14552	10576	12390	10188	12400	15951	9464.7	15039	9777.5
pme3473	271.07	151.00	5.56	272.07	[M-H]-	C09614	Butin	Flavone	13698000	14520000	13824000	14604000	14908000	13890000	24545000	23992000	24801000	27274000	8656500	13379000	13468000
pme3484	479.09	315.50	3.43	480.09	[M-H]-	-	Myricetin 3-O-galactoside	Flavonol	36020	47119	48720	42314	123650	85570	51397	109590	112190	45315	86058	143970	39389
pme3504	431.13	268.50	4.58	430.13	[M+H]+	C10509	Formononetin 7-O-glucoside (Ononin)	Isoflavone	70669	77711	90096	64168	109430	100670	107540	77349	67381	65538	51251	40396	42941
pme3507	253.06	117.00	4.66	254.06	[M-H]-	C12123	7,4'-Dihydroxyflavone	Flavone	18400	17834	20162	21377	23172	17764	17575	22829	22889	21151	16648	14182	16245
pme3514	301.00	151.00	5.05	302.04	[M-H]-	C10105	Morin	Flavonol	18160000	17935000	19443000	18688000	17558000	23929000	32563000	28825000	32594000	32862000	20707000	24636000	20738000
pme3609	287.00	213.00	3.37	287.24	Protonated	C05905	Cyanidin	Anthocyanins	1019100	1730800	1629900	1600500	6347500	6445000	5539000	631080	992280	1016600	522220	258410	1090900
pmf0006	581.20	273.00	3.94	580.53	[M+H]+	C09793	Narirutin	Flavone	142850	124630	158570	151500	75992	48073	89950	86618	110630	187940	85164	123020	110440
pmf0011	593.20	473.00	3.08	594.16	[M-H]-	-	Apigenin 6,8-C-diglucoside	Flavone	496710	309780	269800	378690	403510	255160	222530	136110	149630	150050	645950	640430	926450
pmf0012	595.20	457.20	3.08	594.16	[M+H]+	-	6,8-di-C-glucoside Apigenine	Flavone	5187400	4784600	4016900	4831600	2372800	2850400	2393700	2016400	2291300	2027900	4560900	6489300	4121000
pmf0027	449.10	286.80	2.56	448.10	[M]+	C08647	Cyanidin 3-O-galactoside	Anthocyanins	11736000	14970000	17242000	16725000	28400000	21872000	31114000	25818000	21722000	24633000	13419000	13146000	20111000
pmf0057	271.07	151.00	5.59	272.07	[M-H]-	C06561	4,2',4',6'-Tetrahydroxychalcone	Flavone	8155700	9288300	9575800	9201500	12075000	8485100	13941000	15829000	19357000	15146000	4632400	5057700	6036700
pmf0058	271.00	150.89	5.59	272.07	[M-H]-	C00509	4',5,7-Trihydroxyflavanone	Flavanone	8988400	9974400	10609000	10492000	14163000	9242300	15875000	16863000	20916000	17087000	4940500	5776400	6868700
pmf0108	271.00	242.70	4.26	272.07	[M-H]-	C09751	Garbanzol	Flavanone	30572	30920	34452	32725	21186	12684	31349	36173	48847	29858	4558.3	9220.5	9
pmf0109	312.90	253.00	7.09	314.08	[M-H]-	-	3-O-Acetylpinobanksin	Flavonoid	9878200	7538900	7644900	12223000	9759600	6873000	6693600	6994700	8078200	8231800	13373000	8920100	11925000
pmf0111	253.00	224.80	5.95	254.06	[M-H]-	C10200	Anhydroglycinol	Flavonoid	15355	12556	11569	12170	16448	36830	31191	14118	8871.2	18022	8052.6	5601.2	3422.2
pmf0113	271.10	134.80	6.22	272.10	[M-H]-	C16225	Vestitol	Flavonoid	21856	24203	21949	21075	5499	7679.1	10726	6261.5	10308	14530	30978	59422	37849
pmf0115	269.00	168.60	7.15	270.05	[M-H]-	C10044	Galangin	Flavonoid	28678000	29409000	30304000	32233000	34179000	32650000	36779000	33657000	34440000	33057000	20083000	25603000	25566000
pmf0127	405.15	243.10	4.96	404.15	[M+H]+	-	Deoxyrhapontin	Flavonoid	34748	37939	41374	35892	13244	16486	18937	24422	18023	20085	73612	84740	77159
pmf0151	300.90	151.00	5.06	302.24	[M-H]-	-	Quercetin	Flavonoid	20875000	20859000	22264000	21091000	22033000	28575000	38035000	35669000	35928000	39574000	24455000	28087000	23356000
pmf0179	623.17	315.10	3.91	624.17	[M-H]-	-	Narcissoside	Flavonoid	7843500	10414000	11062000	11059000	15557000	20702000	18662000	15081000	14448000	14084000	12693000	12418000	11219000
pmf0203	463.12	301.10	2.79	498.09	[M-Cl]+	-	Peonidin 3-O-glucoside chloride	Anthocyanins	6177100	6768800	6577200	6820600	10640000	9192800	9453400	5100300	3813500	5403300	9326600	4402100	24094000
pmf0204	465.10	303.00	3.79	464.10	[M+H]+	-	Hyperoside	Flavonoid	16303000	19661000	19433000	18993000	16819000	17550000	22987000	24238000	21914000	24116000	26196000	33817000	27142000
pmf0208	465.10	303.00	3.79	464.10	[M+H]+	-	Isoquercitroside	Flavonoid	1304700	1492300	1455400	1414200	1111900	1315200	1453200	1488100	1605800	1640100	1835600	2250100	1778000
pmf0233	595.14	291.00	4.83	594.14	[M+H]+	C17140	Tiliroside	Flavonoid	175820	150930	143130	149610	91471	137210	116980	102930	107310	109690	234600	632330	217650
pmf0237	565.13	139.10	4.60	564.13	[M+H]+	-	Theaflavin	Polyphenol	752550	772570	805730	688790	543340	658440	859050	591740	624840	647280	568900	676020	498480
pmf0238	715.14	563.30	4.71	716.14	[M-H]-	-	Theaflavin-3-gallate	Polyphenol	3519.8	4667.8	4431.2	5546.2	10501	9493.9	6795.4	4700.4	5315.8	4986.1	4348.4	5660.8	3769.9
pmf0247	449.10	299.20	3.49	448.10	[M+H]+	C10114	Orientin	Flavonoid	179630	144450	122280	95746	83944	110290	96994	114200	109390	129220	154000	174400	173020
pmf0264	255.10	157.00	3.76	290.03	[M]+	-	Apigeninidin chloride	Anthocyanins	11593	15224	17436	15096	18095	20594	18706	23485	15485	10577	7946	9658.3	10285
pmf0266	179.03	137.30	4.41	178.03	[M+H]+	C09001	5,7-Dihydroxychromone	Flavonoid	8158.9	6010.6	5930.6	6298.5	4056.6	3665.4	6559.1	2451.8	7151.9	6355.4	15744	8984.7	9032.5
pmf0274	301.04	211.40	5.23	302.04	[M-H]-	-	Herbacetin	Flavonoid	81500	86400	89733	83487	91767	116800	182190	159450	153730	175450	101870	137320	109810
pmf0279	465.10	229.20	3.74	464.10	[M+H]+	-	Gossypitrin	Flavonoid	10031000	10471000	10355000	11015000	9806500	10936000	11609000	12302000	11778000	13681000	14079000	14686000	14036000
pmf0301	433.12	269.10	4.22	434.12	[M-H]-	-	Engeletin	Flavonoid	235740	284950	307950	313070	282390	292680	220450	257840	330300	322850	610320	947320	533080
pmf0330	607.20	445.00	3.77	608.17	[M-H]-	C17834	Spinosin	Flavonoid	5288.3	7100.1	8745.2	4655.3	6457.2	9925.9	4356.1	3091.9	4332.1	9	3487.4	5106.7	9
pmf0360	449.10	151.00	3.92	450.12	[M-H]-	C17449	Astilbin	Flavonoid	232470	255460	251000	267390	212080	175040	192880	230040	253510	288060	352900	404240	348850
pmf0362	299.10	227.00	6.29	300.06	[M-H]-	-	Hydroxygenkwanin	Flavonoid	1866200	1791600	1827400	1859000	1935800	1436900	2275700	2712200	2796300	2608700	988360	1495800	1540500
pmf0369	477.10	315.00	4.49	478.15	[M-H]-	-	Persicoside	Flavonoid	21265	27622	22932	29789	9989.2	15699	13479	26586	31205	35015	13309	19634	27522
pmf0372	317.07	302.00	4.65	316.06	[M+H]+	C10119	Pedalitin	Flavonoid	122710	128520	111610	126930	59849	107460	73811	62885	78763	90621	28043	119330	38367
pmf0374	477.10	314.00	4.10	478.11	[M-H]-	-	Isorhamnetin 3-O-glucoside	Flavonoid	10987000	13556000	14586000	13819000	13649000	17770000	17146000	20221000	19814000	19894000	20535000	25553000	17976000
pmf0380	459.09	139.00	3.37	458.08	[M+H]+	-	Gallocatechin gallate	Polyphenol	20567	31545	35069	25592	48215	34973	42801	34254	35649	25394	18808	35934	16412
pmf0382	343.08	313.00	6.74	344.09	[M-H]-	C19807	5,7-Dihydroxy-3',4',5'-trimethoxyflavone	Flavonoid	1028300	1068200	1062600	1030000	533220	1622700	445030	591010	613350	500830	490930	1621400	421940
pmf0393	317.10	177.00	7.09	316.09	[M+H]+	-	Persicogenin	Flavonoid	17229	16143	17253	18693	58275	34456	42851	13712	12005	14004	2640	5760.2	6371.1
pmf0417	595.17	287.00	3.80	596.17	[M-H]-	C09732	Eriocitrin	Flavonoid	153970	105650	117510	108320	88493	113850	119260	95748	115310	158840	339280	217490	468190
pmf0454	483.10	153.00	5.37	482.12	[M+H]+	C07610	Silibinin	Flavonoid	5119.5	6399.2	5549.9	6691	5940.2	3411.3	3948.3	3831.9	9	9	9	9	9
pmf0458	295.20	277.00	6.97	294.18	[M+H]+	C10462	6-Gingerol	Polyphenol	4909300	5606900	3323800	5976000	4589700	4818500	6360600	5378000	5396600	7019600	1122300	4526600	2270200
pmf0464	301.11	181.30	6.60	300.10	[M+H]+	C09734	Farrerol	Flavonoid	763710	823830	811570	828220	535330	1059200	576000	506530	650230	664510	247090	971210	381920
pmf0472	565.16	271.10	3.97	564.15	[M+H]+	C04858	Apiin	Flavonoid	90018	80295	93265	89911	91218	56771	59974	44842	64775	73370	91669	129160	75289
pmf0493	439.00	349.10	3.20	416.11	[M+Na]+	C10524	Puararin	Flavonoid	4259.4	4192.4	5774.5	5357.7	2929.9	2321.8	2760.1	4737.9	5342.8	5072.1	5314.8	2715	3552.1
pmf0550	609.18	301.00	4.05	608.17	[M+H]+	C10039	Diosmin	Flavonoid	77690	74672	106310	93542	177110	229820	105230	63413	69280	47209	51758	50932	48561
pmf0551	269.08	226.00	8.53	268.07	[M+H]+	C11621	Tectochrysin	Flavonoid	1803800	1768600	1612500	1753100	1657800	2089500	1591900	1119700	1409700	1464600	499020	1705500	757950
pmf0567	299.10	211.00	5.69	300.06	[M-H]-	C10534	Tectorigenin	Flavonoid	1015900	1035300	1065900	1067600	1036000	1522200	1589600	1564900	1055200	1652800	927780	952670	593500
pmf0569	417.10	255.00	3.80	418.13	[M-H]-	C16978	Liquiritin	Flavonoid	27906	32290	32007	30876	26286	28344	32715	9	9	9	76449	59134	185560
pmf0583	435.10	167.00	4.33	436.14	[M-H]-	C01604	Phloridzin	Flavonoid	237290	252550	250020	245140	163910	826070	581780	334390	404660	348750	493300	659750	436590
pmf0616	697.10	535.10	3.00	697.10	Protonated	-	Malvidin 3-acetyl-5-diglucoside	Anthocyanins	751460	920700	888420	873430	693530	718050	564140	894190	965810	867390	1370800	1541300	1168500
