# Supplementary material for: Metabolome analysis reveals flavonoid changes during the leaf color transition in Populus × euramericana ‘Zhonghuahongye’
Source: Front Plant Sci. 2023 May 8;14:1162893. doi: 10.3389/fpls.2023.1162893 (PMC10200940; doi:10.3389/fpls.2023.1162893)
Supplement: Supplementary file 1 [file DataSheet_1.zip › Data Sheet 1 (13)/Supplementary Tables/Table S2.xlsx]

## Sheet: Sheet1
	UP			DOWN
Group	Compounds	Class	LogFC	Compounds	Class	LogFC
R1 VS R3	Gallocatechin-gallocatechin	Polyphenol	16.4794	Malvidin 3-O-galactoside	Anthocyanins	-18.3675
	Cyanidin 3,5-O-diglucoside (Cyanin)	Anthocyanins	15.8597	Naringenin 7-O-neohesperidoside (Naringin)	Flavanone	-10.0724
	Chrysoeriol 8-C-pentosyl-O-rutinoside	Flavone	3.04599	Silibinin	Flavonoid	-8.94423
	Malvidin 3,5-diglucoside (Malvin)	Anthocyanins	2.65666	Butein	Flavanone	-3.48942
	Tricin 5-O-hexosyl-O-hexoside	Flavone	2.51468	Cyanidin	Anthocyanins	-3.29203
	Vestitol	Flavonoid	2.42362	Amentoflavone	Flavone	-3.26948
	Apigenin 5-O-glucoside	Flavone	2.38415	Persicogenin	Flavonoid	-3.1983
	Deoxyrhapontin	Flavonoid	2.27478	8-C-hexosyl-luteolin O-pentoside	Flavone	-2.97948
	Genistein 7-O-Glucoside (Genistin)	Isoflavone	2.19586	Tricin O-glycerol	Flavone	-2.85077
	Quercetin 7-O-malonylhexosyl-hexoside	Flavonol	2.09	Dihydromyricetin	Flavonol	-2.76285
R1 VS R2	Gallocatechin-gallocatechin	Polyphenol	14.9764	Liquiritin	Flavonoid	-11.6595
	Cyanidin 3,5-O-diglucoside (Cyanin)	Anthocyanins	13.4592	Malvidin 3-O-galactoside	Anthocyanins	-3.5449
	Rotenone	Isoflavone	3.39027	Malvidin 3-O-glucoside (Oenin)	Anthocyanins	-3.27076
	Tangeretin	Flavone	2.46186	Cyanidin	Anthocyanins	-2.79574
	Chrysoeriol 8-C-pentosyl-O-rutinoside	Flavone	2.46137	8-C-hexosyl-luteolin O-pentoside	Flavone	-2.23053
	Nobiletin	Flavone	1.81621	Tricin 4'-O-syringic acid	Flavone	-1.82089
	Tricin 5-O-hexosyl-O-hexoside	Flavone	1.71241	Syringetin 7-O-hexoside	Flavone	-1.80561
	Epigallocatechin (EGC)	Polyphenol	1.36272	Silibinin	Flavonoid	-1.78851
	Luteolin O-eudesmic acid-O-hexoside	Flavone	1.32433	Persicogenin	Flavonoid	-1.77119
	Chrysoeriol 5-O-hexoside	Flavone	1.30001	Kaempferol 7-O-rhamnoside	Flavonol	-1.72114
R2 VS R3	Liquiritin	Flavonoid	13.538	Malvidin 3-O-galactoside	Anthocyanins	-14.8226
	Cyanidin 3,5-O-diglucoside (Cyanin)	Anthocyanins	2.40055	Naringenin 7-O-neohesperidoside (Naringin)	Flavanone	-10.4404
	Apigenin 6,8-C-diglucoside	Flavone	2.34419	Silibinin	Flavonoid	-7.15572
	Isorhamnetin 3-O-neohesperidoside	Flavonol	2.1725	Garbanzol	Flavanone	-3.05864
	Vestitol	Flavonoid	2.04398	Amentoflavone	Flavone	-2.74158
	8-C-hexosyl-luteolin O-hexoside	Flavone	1.93232	Baicalein (5,6,7-Trihydroxyflavone)	Flavone	-2.54648
	Apigenin 5-O-glucoside	Flavone	1.91551	Tangeretin	Flavone	-2.54061
	Deoxyrhapontin	Flavonoid	1.91317	Tricin O-glycerol	Flavone	-2.47879
	Selgin 5-O-hexoside	Flavone	1.80381	Tricin O-hexosyl-O-syringin alcohol	Flavone	-2.44034
	Quercetin 7-O-malonylhexosyl-hexoside	Flavonol	1.77296	Nobiletin	Flavone	-2.41607
