# Supplementary material for: Metabolome analysis reveals flavonoid changes during the leaf color transition in Populus × euramericana ‘Zhonghuahongye’
Source: Front Plant Sci. 2023 May 8;14:1162893. doi: 10.3389/fpls.2023.1162893 (PMC10200940; doi:10.3389/fpls.2023.1162893)
Supplement: Supplementary file 1 [file DataSheet_1.zip › Data Sheet 1 (13)/Supplementary Tables/Table S3.xlsx]

## Sheet: Sheet1
Index	Compounds	Class	R1_vs_R2	R1_vs_R3	R2_vs_R3	R1-1	R1-2	R1-3	R2-1	R2-2	R2-3	R3-1	R3-2	R3-3	cpd_ID	kegg_map
pma0249	Selgin 5-O-hexoside	Flavone	TRUE	FALSE	TRUE	400550	461320	236770	101980	150330	142070	391680	560570	424690	--	--
pma0791	Naringenin O-malonylhexoside	Flavanone	FALSE	FALSE	TRUE	5903600	4552100	4297900	4120200	5048500	4009000	11605000	11261000	7437200	--	--
pma0795	Tricetin O-malonylhexoside	Flavone	FALSE	FALSE	TRUE	3668500	4209700	3613800	3205700	3971600	4123600	7510800	9932400	6201500	--	--
pma0825	Chrysin O-malonylhexoside	Flavone	FALSE	TRUE	FALSE	1917300	1151300	1888800	1444600	2330600	2520600	3375800	3163400	4609700	--	--
pma1590	Peonidin O-hexoside	Anthocyanins	TRUE	FALSE	FALSE	12009000	10232000	10846000	5215100	4748100	6134200	8526000	4040800	27275000	--	--
pma2088	Quercetin-3,4'-O-di-beta-glucopyranoside	Flavonol	FALSE	TRUE	TRUE	44470	57989	67366	59084	73630	96087	145560	170430	171920	--	--
pma6353	Chrysin C-hexoside	Flavone	FALSE	TRUE	TRUE	25166	15591	30821	17659	19528	36651	4286.2	9247.1	10950	--	--
pma6558	Velutin	Flavone	FALSE	TRUE	TRUE	70918	158210	142570	103900	54374	107430	50131	37164	16521	--	--
pma6586	Tricin O-glycerylhexoside	Flavone	TRUE	FALSE	FALSE	28294	15700	46681	16699	11457	15606	39785	14408	18403	--	--
pmb0378	Luteolin O-feruloylhexoside	Flavone	TRUE	FALSE	FALSE	14438	11763	12811	19042	39580	23937	7890.6	26957	35927	--	--
pmb0541	Cyanidin 3-O-glucosyl-malonylglucoside	Anthocyanins	FALSE	TRUE	FALSE	14134	14673	15023	8482.1	9505.6	7721.7	6889.8	8119.9	6034.2	--	--
pmb0545	Rosinidin O-hexoside	Anthocyanins	FALSE	TRUE	TRUE	9	9	11786	9	20116	9	39355	10487	9	--	--
pmb0576	Apigenin O-malonylhexoside	Flavone	FALSE	FALSE	TRUE	533330	660390	486650	455950	551870	483690	1252000	1286600	850030	--	--
pmb0600	Chrysoeriol 7-O-rutinoside	Flavone	TRUE	TRUE	FALSE	141540	148920	91925	45804	45722	47502	47588	39249	55177	--	--
pmb0602	Syringetin 7-O-hexoside	Flavone	TRUE	TRUE	FALSE	35458	31079	21602	11819	9	13385	12105	8883.2	14235	--	--
pmb0607	Chrysoeriol 7-O-hexoside	Flavone	FALSE	TRUE	TRUE	477060	574080	404540	500060	505080	718010	1660000	1320300	1194700	--	--
pmb0623	6-C-hexosyl chrysoeriol O-hexoside	Flavone	FALSE	TRUE	FALSE	735310	1182900	993600	535110	562970	493740	355990	446030	252880	--	--
pmb0647	8-C-hexosyl-luteolin O-pentoside	Flavone	TRUE	TRUE	FALSE	462250	384550	330270	97031	71953	81827	61250	22849	65142	--	--
pmb0662	C-hexosyl-luteolin O-feruloylhexoside	Flavone	FALSE	TRUE	FALSE	67203	68161	47389	31129	34938	26939	29397	15712	22287	--	--
pmb0663	8-C-hexosyl-luteolin O-hexoside	Flavone	TRUE	FALSE	TRUE	97188	113760	60584	48142	45938	40241	147100	155760	209800	--	--
pmb0682	8-C-hexosyl-apigenin O-sinapoylhexoside	Flavone	TRUE	TRUE	FALSE	60371	35429	33624	19520	26575	15906	10115	13535	16583	--	--
pmb0689	Chrysoeriol C-hexoside	Flavone	TRUE	FALSE	TRUE	4804.7	4945.6	6315.5	961.05	2569.8	4151.8	5218.3	6588.5	4748.9	--	--
pmb0706	Quercetin 5-O-malonylhexosyl-hexoside	Flavonol	FALSE	TRUE	TRUE	12966	18634	12630	12359	18886	18777	32981	38042	36155	--	--
pmb0709	Quercetin 7-O-malonylhexosyl-hexoside	Flavonol	FALSE	TRUE	TRUE	69995	69956	50230	68920	83293	84235	252410	303410	252250	--	--
pmb0712	Tricin 5-O-hexosyl-O-hexoside	Flavone	TRUE	TRUE	FALSE	3738	6524.6	6584.1	12784	17420	25004	17401	46032	32841	--	--
pmb0713	Tricin 7-O-hexosyl-O-hexoside	Flavone	TRUE	TRUE	FALSE	3337.6	5591.2	3235	9073.9	8301	8412.6	7945.8	22664	12398	--	--
pmb0720	Tricin O-malonylhexoside	Flavone	FALSE	TRUE	TRUE	6061.8	3327	5268.1	4715.6	7272	6732.4	21886	19400	15362	--	--
pmb0736	Tricin 7-O-hexoside	Flavone	TRUE	TRUE	FALSE	51333	91708	86303	124960	176030	185220	134860	319520	263410	--	--
pmb0739	Tricin O-hexosyl-O-syringin alcohol	Flavone	FALSE	TRUE	TRUE	2982.1	2099.7	3444.6	3056.2	5338.4	5060.7	1037.8	1432.2	9	--	--
pmb0835	Gallocatechin-gallocatechin	Polyphenol	TRUE	TRUE	TRUE	9	9	9	454230	416170	9	621200	883700	962030	--	--
pmb0837	Procyanidin A3	Proanthocyanidins	FALSE	TRUE	TRUE	136850	171690	187470	222940	212790	155990	344550	551660	341850	--	--
pmb1466	Tricin 4'-O-syringic acid	Flavone	TRUE	FALSE	FALSE	59944	34184	37817	16274	11509	9563.5	34144	11028	30376	--	--
pmb2961	Peonidin O-malonylhexoside	Anthocyanins	FALSE	TRUE	FALSE	112960	204430	194260	119280	109180	107450	79731	68794	48477	--	--
pmb2977	Chrysoeriol 8-C-pentosyl-O-rutinoside	Flavone	TRUE	TRUE	FALSE	1150.1	9	9	2028.3	1775.3	2629.6	2017.1	3838	3792.4	--	--
pmb2979	Hesperetin O-malonylhexoside	Flavanone	FALSE	TRUE	TRUE	736260	644310	949420	918760	1007400	681820	305050	230230	199210	--	--
pmb2988	Luteolin O-hexosyl-O-gluconic acid	Flavone	TRUE	FALSE	TRUE	83892	48772	25166	16940	20364	19049	42725	53994	44649	--	--
pmb2991	Apigenin O-hexosyl-O-rutinoside	Flavone	FALSE	TRUE	TRUE	2071.2	2885	3299.5	2296.2	2164.9	6179.8	7263.5	10382	15869	--	--
pmb2999	Chrysoeriol 5-O-hexoside	Flavone	TRUE	TRUE	FALSE	874470	761770	704780	1701300	2080800	1982200	3063400	3151300	3062300	--	--
pmb3006	Apigenin 7-O-glucoside (Cosmosiin)	Flavone	FALSE	TRUE	TRUE	4251700	3946700	3126000	3930000	4457900	5012600	10533000	14351000	7990300	C04608	ko00944
pmb3013	Isorhamnetin O-acetyl-hexoside	Flavonol	FALSE	TRUE	TRUE	49320	21856	30240	48747	54567	72923	122640	133350	100720	--	--
pmb3014	Luteolin O-eudesmic acid-O-hexoside	Flavone	TRUE	FALSE	FALSE	88635	77236	93573	216020	260130	173540	203480	135430	177510	--	--
pmb3026	Quercetin O-acetylhexoside	Flavonol	FALSE	TRUE	TRUE	680470	675590	620700	521030	932310	839180	1922600	1815100	2562600	--	--
pmb3031	Tricin O-glycerol	Flavone	FALSE	TRUE	TRUE	54981	31155	74376	42577	42885	38569	5937	7137.4	9176.1	--	--
pmb3041	Tricin O-saccharic acid	Flavone	FALSE	FALSE	TRUE	38659	47206	30800	29599	36455	37142	99649	64006	71258	--	--
pme0200	Kaempferol	Flavonol	FALSE	FALSE	TRUE	3511800	2409400	4847100	3713500	5461300	4921000	1118900	1357300	2257400	C05903	ko00941,ko00944,ko01061,ko01100,ko01110
pme0208	Amentoflavone	Flavone	FALSE	TRUE	TRUE	122910	193500	247030	134240	78231	178310	19600	23960	14870	C10018	--
pme0321	Kaempferol 7-O-rhamnoside	Flavonol	TRUE	TRUE	FALSE	411600	468570	231600	128190	101230	107790	76281	113640	106940	--	--
pme0330	Naringenin 7-O-neohesperidoside (Naringin)	Flavanone	FALSE	TRUE	TRUE	7806.1	8782.2	12482	15524	13974	8020.4	9	9	9	C09789	ko00941
pme0359	Apigenin 5-O-glucoside	Flavone	FALSE	TRUE	TRUE	3341200	2359800	2399200	3551300	4290000	3367800	14224000	15738000	12324000	--	--
pme0371	Naringenin 7-O-glucoside (Prunin)	Flavanone	TRUE	TRUE	FALSE	2678000	2762000	2883200	4937500	6693100	7300700	8669300	10051000	8821200	C09099	ko00941
pme0376	Naringenin	Flavanone	FALSE	FALSE	TRUE	9301100	8042900	15603000	14453000	15148000	17950000	5097500	9024200	8177600	C00509	ko00941,ko00943,ko01061,ko01100,ko01110
pme0426	4-Methylcatechol	Polyphenol	FALSE	TRUE	TRUE	48764	116890	109700	112420	57583	95038	45057	21978	7052	C06730	ko00622,ko00623,ko00626,ko01100,ko01120,ko01220
pme0432	Procyanidin A2	Proanthocyanidins	FALSE	TRUE	TRUE	18279	29928	30243	39763	18983	43788	8690	14086	9578.5	C10237	--
pme0442	Delphinidin	Anthocyanins	FALSE	TRUE	TRUE	90547	106630	110840	74972	143140	248500	240810	404310	292080	C05908	ko00941,ko00942,ko01110
pme0443	Malvidin 3-O-galactoside	Anthocyanins	TRUE	TRUE	TRUE	4566000	3572700	992590	303980	163930	314460	9	9	9	--	--
pme0444	Malvidin 3-O-glucoside (Oenin)	Anthocyanins	TRUE	TRUE	FALSE	887130	719260	167890	75414	42923	65497	99700	81887	85665	C12140	ko00942
pme1201	Phloretin	Flavanone	FALSE	FALSE	TRUE	1314000	725960	2065200	2359200	2899300	2303900	408630	809840	694680	C00774	ko00941,ko01110
pme1399	Xanthohumol	Flavanone	FALSE	TRUE	FALSE	13781	16017	14888	20160	24818	27629	30750	32136	29985	C16417	ko00941
pme1478	Myricetin	Flavonol	TRUE	FALSE	FALSE	15684	9332.8	21435	24318	36802	33093	29141	19100	21704	C10107	ko00941,ko00944,ko01110
pme1488	Epigallate catechin gallate (EGCG)	Polyphenol	FALSE	TRUE	FALSE	3598.4	3012.7	3753.4	7755	5078.2	7144	8803.6	10190	9221.2	C09731	ko04152
pme1500	Kumatakenin	Flavonol	FALSE	TRUE	TRUE	60657	84345	67573	46375	25549	47436	19455	19185	8935.1	--	--
pme1510	Baicalein (5,6,7-Trihydroxyflavone)	Flavone	FALSE	TRUE	TRUE	24579	14118	61577	63126	53695	70633	10301	10392	11394	C10023	--
pme1516	Epigallocatechin (EGC)	Polyphenol	TRUE	TRUE	FALSE	636630	888380	1059400	2396600	2882200	1367500	2924200	5684800	2169300	C12136	ko00941,ko01110
pme1518	Nobiletin	Flavone	TRUE	FALSE	TRUE	48722	29785	45145	25177	276930	133340	25970	35206	20412	C10112	--
pme1521	Dihydroquercetin (Taxifolin)	Flavonol	FALSE	TRUE	FALSE	4481000	6273000	4091100	3355600	2944000	3298600	1201200	1726300	1890600	C01617	ko00941,ko01061,ko01100,ko01110
pme1537	(+)-Gallocatechin (GC)	Polyphenol	TRUE	TRUE	FALSE	914620	1319000	1567800	3320200	3819100	2107100	4365600	8363900	2770700	C12127	ko00941,ko01110
pme1540	Isorhamnetin 3-O-neohesperidoside	Flavonol	TRUE	FALSE	TRUE	417570	442560	228700	8176.8	203780	183730	510310	420180	853280	--	--
pme1550	Tangeretin	Flavone	TRUE	FALSE	TRUE	25406	15831	30204	18258	258530	116800	22349	33188	12109	C10190	--
pme1564	Epicatechin gallate (ECG)	Polyphenol	TRUE	FALSE	FALSE	48987	42287	48589	14933	15062	23320	42423	14835	53633	--	--
pme1588	Isorhamnetin	Flavonol	FALSE	FALSE	TRUE	5332800	4921400	9609200	12098000	12666000	12359000	3635400	5749100	5365400	C10084	--
pme1601	Apigenin 4-O-rhamnoside	Flavone	FALSE	FALSE	TRUE	106620	115010	85092	65552	74320	83923	189420	247640	113150	--	--
pme1667	Isovitexin 7-O-glucoside (Saponarin)	Flavonoid	FALSE	FALSE	TRUE	46922	51515	40450	24023	32120	29754	63282	73509	61987	C08064	--
pme1777	Cyanidin 3,5-O-diglucoside (Cyanin)	Anthocyanins	TRUE	TRUE	TRUE	9	9	9	9	9	304060	472860	588750	543940	C08639	ko00942
pme1786	Malvidin 3,5-diglucoside (Malvin)	Anthocyanins	FALSE	TRUE	TRUE	9079	7094.8	10641	9741.4	20962	21211	49356	77039	42692	C08718	--
pme2319	Hesperetin	Flavanone	TRUE	TRUE	FALSE	137400	115890	177970	62376	63560	74403	60592	59548	72010	C01709	ko00941
pme2486	Protocatechuic acid	Polyphenol	FALSE	TRUE	TRUE	134430	157490	136360	129660	106980	108410	45804	67837	42759	C00230	ko00362,ko00623,ko00624,ko00627,ko01053,ko01061,ko01100,ko01110,ko01120,ko01220
pme2898	Dihydromyricetin	Flavonol	FALSE	TRUE	TRUE	731920	856860	990930	486180	495620	551940	142120	153570	84385	C02906	ko00941,ko01110
pme2960	Naringenin chalcone	Flavanone	FALSE	FALSE	TRUE	10516000	10845000	16858000	11542000	14553000	16930000	5557500	8239900	7622600	C06561	ko00941,ko01061,ko01100,ko01110
pme2963	Aromadedrin (Dihydrokaempferol)	Flavonol	TRUE	FALSE	TRUE	960180	736640	1665400	1822100	3049100	2417000	737880	1259500	1104700	C00974	ko00941,ko01061,ko01100,ko01110
pme2984	Isosakuranetin-7-neohesperidoside (Poncirin)	Flavanone	FALSE	TRUE	TRUE	6287700	7394700	6304900	8013600	8044900	8754800	14138000	32698000	12408000	C09830	--
pme3210	Genistein 7-O-Glucoside (Genistin)	Isoflavone	FALSE	TRUE	TRUE	2782600	2670400	2211500	3126900	3984400	3706900	12315000	12493000	10308000	C09126	ko00943
pme3263	2'-Hydroxydaidzein	Isoflavone	FALSE	TRUE	TRUE	541070	443900	357050	365160	376150	501220	1193700	1697400	901050	C02495	ko00943,ko01110
pme3267	Kaempferol 3-O-galactoside (Trifolin)	Flavonol	FALSE	TRUE	FALSE	4684800	3678600	2655600	4851400	5048600	8187900	10790000	13666000	8483000	C12626	ko00944,ko01110
pme3295	Prunetin	Isoflavone	FALSE	FALSE	TRUE	15220	9934.2	12744	15362	12600	14854	6740.2	5053.9	6496.2	C10521	ko00943
pme3369	Rhamnetin (7-O-methxyl quercetin)	Flavonol	FALSE	TRUE	TRUE	356900	447270	720360	568570	508870	644100	196280	195430	170120	C10176	--
pme3439	Butein	Flavanone	TRUE	TRUE	TRUE	32701	112810	68116	47382	8843.5	26273	12388	5530.7	1102.4	C08578	ko00941
pme3449	Rotenone	Isoflavone	TRUE	TRUE	TRUE	9	9	4923.3	15874	16299	19637	2904.5	6392.8	4421	C07593	ko00943,ko01061,ko01110,ko05012,ko05022
pme3461	Homoeriodictyol	Flavanone	FALSE	TRUE	TRUE	773060	735960	932550	768310	844290	979480	283660	360480	479220	C09756	ko00941
pme3473	Butin	Flavone	FALSE	FALSE	TRUE	14908000	13890000	24545000	23992000	24801000	27274000	8656500	13379000	13468000	C09614	ko00941
pme3504	Formononetin 7-O-glucoside (Ononin)	Isoflavone	FALSE	TRUE	FALSE	109430	100670	107540	77349	67381	65538	51251	40396	42941	C10509	ko00943
pme3609	Cyanidin	Anthocyanins	TRUE	TRUE	FALSE	6347500	6445000	5539000	631080	992280	1016600	522220	258410	1090900	C05905	ko00941,ko00942,ko01061,ko01100,ko01110
pmf0011	Apigenin 6,8-C-diglucoside	Flavone	TRUE	TRUE	TRUE	403510	255160	222530	136110	149630	150050	645950	640430	926450	--	--
pmf0012	6,8-di-C-glucoside Apigenine	Flavone	FALSE	FALSE	TRUE	2372800	2850400	2393700	2016400	2291300	2027900	4560900	6489300	4121000	--	--
pmf0057	4,2',4',6'-Tetrahydroxychalcone	Flavone	FALSE	TRUE	TRUE	12075000	8485100	13941000	15829000	19357000	15146000	4632400	5057700	6036700	C06561	ko00941,ko01061,ko01100,ko01110
pmf0058	4',5,7-Trihydroxyflavanone	Flavanone	FALSE	TRUE	TRUE	14163000	9242300	15875000	16863000	20916000	17087000	4940500	5776400	6868700	C00509	ko00941,ko00943,ko01061,ko01100,ko01110
pmf0108	Garbanzol	Flavanone	FALSE	TRUE	TRUE	21186	12684	31349	36173	48847	29858	4558.3	9220.5	9	C09751	ko00941
pmf0111	Anhydroglycinol	Flavonoid	TRUE	TRUE	TRUE	16448	36830	31191	14118	8871.2	18022	8052.6	5601.2	3422.2	C10200	ko00943,ko01110
pmf0113	Vestitol	Flavonoid	FALSE	TRUE	TRUE	5499	7679.1	10726	6261.5	10308	14530	30978	59422	37849	C16225	ko00943,ko01110
pmf0127	Deoxyrhapontin	Flavonoid	FALSE	TRUE	TRUE	13244	16486	18937	24422	18023	20085	73612	84740	77159	--	--
pmf0203	Peonidin 3-O-glucoside chloride	Anthocyanins	TRUE	FALSE	FALSE	10640000	9192800	9453400	5100300	3813500	5403300	9326600	4402100	24094000	--	--
pmf0233	Tiliroside	Flavonoid	FALSE	TRUE	TRUE	91471	137210	116980	102930	107310	109690	234600	632330	217650	C17140	--
pmf0264	Apigeninidin chloride	Anthocyanins	FALSE	TRUE	FALSE	18095	20594	18706	23485	15485	10577	7946	9658.3	10285	--	--
pmf0266	5,7-Dihydroxychromone	Flavonoid	FALSE	TRUE	TRUE	4056.6	3665.4	6559.1	2451.8	7151.9	6355.4	15744	8984.7	9032.5	C09001	--
pmf0301	Engeletin	Flavonoid	FALSE	TRUE	TRUE	282390	292680	220450	257840	330300	322850	610320	947320	533080	--	--
pmf0330	Spinosin	Flavonoid	TRUE	TRUE	FALSE	6457.2	9925.9	4356.1	3091.9	4332.1	9	3487.4	5106.7	9	C17834	--
pmf0362	Hydroxygenkwanin	Flavonoid	FALSE	FALSE	TRUE	1935800	1436900	2275700	2712200	2796300	2608700	988360	1495800	1540500	--	--
pmf0369	Persicoside	Flavonoid	TRUE	FALSE	FALSE	9989.2	15699	13479	26586	31205	35015	13309	19634	27522	--	--
pmf0393	Persicogenin	Flavonoid	TRUE	TRUE	TRUE	58275	34456	42851	13712	12005	14004	2640	5760.2	6371.1	--	--
pmf0417	Eriocitrin	Flavonoid	FALSE	TRUE	TRUE	88493	113850	119260	95748	115310	158840	339280	217490	468190	C09732	--
pmf0454	Silibinin	Flavonoid	TRUE	TRUE	TRUE	5940.2	3411.3	3948.3	3831.9	9	9	9	9	9	C07610	--
pmf0458	6-Gingerol	Polyphenol	FALSE	FALSE	TRUE	4589700	4818500	6360600	5378000	5396600	7019600	1122300	4526600	2270200	C10462	ko00945,ko01110
pmf0550	Diosmin	Flavonoid	TRUE	TRUE	FALSE	177110	229820	105230	63413	69280	47209	51758	50932	48561	C10039	--
pmf0569	Liquiritin	Flavonoid	TRUE	TRUE	TRUE	26286	28344	32715	9	9	9	76449	59134	185560	C16978	--
pmf0616	Malvidin 3-acetyl-5-diglucoside	Anthocyanins	FALSE	TRUE	FALSE	693530	718050	564140	894190	965810	867390	1370800	1541300	1168500	--	--
