# Supplementary material for: Metabolome analysis reveals flavonoid changes during the leaf color transition in Populus × euramericana ‘Zhonghuahongye’
Source: Front Plant Sci. 2023 May 8;14:1162893. doi: 10.3389/fpls.2023.1162893 (PMC10200940; doi:10.3389/fpls.2023.1162893)
Supplement: Supplementary file 1 [file DataSheet_1.zip › Data Sheet 1 (13)/Supplementary Tables/Table S4.xlsx]

## Sheet: Sheet1
Group	Pathway	Compounds	KEGG ID	Class	Type
R1 vs R3	Flavonoid biosynthesis	Naringenin 7-O-neohesperidoside (Naringin)	C09789	Flavanone	down
		Naringenin 7-O-glucoside (Prunin)	C09099	Flavanone	up
		Delphinidin	C05908	Anthocyanins	up
		Xanthohumol	C16417	Flavanone	up
		Dihydroquercetin (Taxifolin)	C01617	Flavonol	down
		Hesperetin	C01709	Flavanone	down
		Dihydromyricetin	C02906	Flavonol	down
		Butein	C08578	Flavanone	down
		Homoeriodictyol	C09756	Flavanone	down
		Cyanidin	C05905	Anthocyanins	down
		4,2',4',6'-Tetrahydroxychalcone ( Naringenin chalcone)	C06561	Flavone	down
		4',5,7-Trihydroxyflavanone (Naringenin)	C00509	Flavanone	down
	Anthocyanin biosynthesis	Delphinidin	C05908	Anthocyanins	up
		Malvidin 3-O-glucoside (Oenin)	C12140	Anthocyanins	down
		Cyanidin 3,5-O-diglucoside (Cyanin)	C08639	Anthocyanins	up
		Cyanidin	C05905	Anthocyanins	down
	Isoflavonoid biosynthesis	Genistein 7-O-Glucoside (Genistin)	C09126	Isoflavone	up
		2'-Hydroxydaidzein	C02495	Isoflavone	up
		Rotenone	C07593	Isoflavone	up
		Formononetin (4'-O-methyldaidzein)	C10509	Isoflavone	down
		4',5,7-Trihydroxyflavanone (Naringenin)	C00509	Flavanone	down
	Flavone and flavonol biosynthesis	Apigenin 7-O-glucoside (Cosmosiin)	C04608	Flavone	up
		Kaempferol 3-O-galactoside (Trifolin)	C12626	Flavonol	up
R1 vs R2	Flavonoid biosynthesis	Naringenin 7-O-glucoside (Prunin)	C09099	Flavanone	up
		Myricetin	C10107	Flavonol	up
		Hesperetin	C01709	Flavanone	down
		Aromadedrin (Dihydrokaempferol)	C00974	Flavonol	up
		Butein	C08578	Flavanone	down
		Cyanidin	C05905	Anthocyanins	down
	Anthocyanin biosynthesis	Malvidin 3-O-glucoside (Oenin)	C12140	Anthocyanins	down
		Cyanidin 3,5-O-diglucoside (Cyanin)	C08639	Anthocyanins	up
		Cyanidin	C05905	Anthocyanins	down
	Isoflavonoid biosynthesis	Rotenone	C07593	Isoflavone	up
	Flavone and flavonol biosynthesis	Myricetin	C10107	Flavonol	up
R2 vs R3	Flavonoid biosynthesis	Kaempferol	C05903	Flavonol	down
		Naringenin 7-O-neohesperidoside (Naringin)	C09789	Flavanone	down
		Naringenin	C00509	Flavanone	down
		Delphinidin	C05908	Anthocyanins	up
		Dihydromyricetin	C02906	Flavonol	down
		Naringenin chalcone	C06561	Flavanone	down
		Aromadedrin (Dihydrokaempferol)	C00974	Flavonol	down
		Butein	C08578	Flavanone	down
		Homoeriodictyol	C09756	Flavanone	down
		Butin	C09614	Flavone	down
		4,2',4',6'-Tetrahydroxychalcone ( Naringenin chalcone)	C06561	Flavone	down
		4',5,7-Trihydroxyflavanone (Naringenin)	C00509	Flavanone	down
	Anthocyanin biosynthesis	Delphinidin	C05908	Anthocyanins	up
		Cyanidin 3,5-O-diglucoside (Cyanin)	C08639	Anthocyanins	up
	Isoflavonoid biosynthesis	Naringenin	C00509	Flavanone	down
		Genistein 7-O-Glucoside (Genistin)	C09126	Isoflavone	up
		2'-Hydroxydaidzein	C02495	Isoflavone	up
		Prunetin	C10521	Isoflavone	down
		Rotenone	C07593	Isoflavone	down
		4',5,7-Trihydroxyflavanone (Naringenin)	C00509	Flavanone	down
	Flavone and flavonol biosynthesis	Apigenin 7-O-glucoside (Cosmosin)	C04608	Flavone	up
		Kaempferol	C05903	Flavonol	down
